# Supplementary material for: Digital Endocasting in Comparative Canine Brain Morphology
Source: Front Vet Sci. 2020 Oct 6;7:565315. doi: 10.3389/fvets.2020.565315 (PMC7572857; doi:10.3389/fvets.2020.565315)
Supplement: Supplementary file 1 [file Table_1.xlsx]

## Sheet: Sheet1
		data												calculated
	breed	skull length (mm)	skull width (mm)	sex	mean breed weight (kg)	endocast volume (cm3)	left rhinal area (cm2)	right rhinal area (cm2)	left prefrontal area (cm2)	right prefrontal area (cm2)	left caudal cerebral area (cm2)	right caudal cerebral area (cm2)		skull index	mean rhinal area (R)	mean prefrontal area (F)	mean caudal cerebral area (C)	rhinencephalic ratio (R%)	prefrontal ratio (F%)	caudal cerebral ratio (C%)
	AFGH	244	93	male	23.5	100	9.5	9.3	4.4	5	32.2	31		0.381148	9.4	4.7	31.6	0.205689	0.102845	0.691466
	AMBD	213	152	male	38.6	130.9	8.3	8	4.4	4.4	41	40.7		0.713615	8.15	4.4	40.85	0.152622	0.082397	0.764981
	BULD	174	132	N/A	22.6	166	8.1	8.1	4.2	4.2	53	54.2		0.758621	8.1	4.2	53.6	0.122914	0.0637329	0.813354
	ESET	225	108	male	28.5	111.3	8.6	9	4.9	4.6	35.1	34		0.48	8.8	4.75	34.55	0.182952	0.0987526	0.718295
	AUSS	175	95	male	21.5	83.9	7.2	7.2	3.5	3.3	29	29		0.542857	7.2	3.4	29	0.181818	0.0858586	0.732323
	BEAG	173	95	N/A	10.7	89.3	6.6	6.8	3.2	3.1	31.9	31.6		0.549133	6.7	3.15	31.75	0.161058	0.0757212	0.763221
	GDJK	158	86	N/A	12.5	60.4	5.7	5.7	2.9	2.7	23.7	23.8		0.544304	5.7	2.8	23.75	0.176744	0.0868217	0.736434
	TURV	229	120	N/A	25	117.2	9.2	9.2	4.7	4.7	38.7	38.7		0.524017	9.2	4.7	38.7	0.174905	0.0893536	0.735741
	STBD	258	148	N/A	69.5	134.2	11	11.2	5.6	5.7	38.8	38		0.573643	11.1	5.65	38.4	0.201269	0.102448	0.696283
	BORD	186	110	male	18.4	95.2	7.4	7.2	3.9	4.2	32.8	32.4		0.591398	7.3	4.05	32.6	0.166098	0.0921502	0.741752
	WOLF	263	132	N/A	38.5	141.8	9.6	9.6	6.3	5.8	43.2	43		0.501901	9.6	6.05	43.1	0.163404	0.102979	0.733617
	COY	206	104	N/A	13.5	94.8	8.2	7.9	4	4	31.3	30.8		0.504854	8.05	4	31.05	0.186775	0.0928074	0.720418
	CANE	208	138	female	48.8	111.2	8.3	8.2	3.5	3.4	34.5	34.1		0.663462	8.25	3.45	34.3	0.179348	0.075	0.745652
	ECKR	166	79	female	13.7	76	6.2	6.2	3.1	3	29.4	29.1		0.475904	6.2	3.05	29.25	0.161039	0.0792208	0.75974
	CHOW	191	134	male	26.1	92.6	7.6	7.1	3.8	4	30.7	30		0.701571	7.35	3.9	30.35	0.176683	0.09375	0.729567
	FBUL	118	112	N/A	10.4	89.9	5.1	4.9	3.3	3.5	34.1	33.2		0.949153	5	3.4	33.65	0.118906	0.0808561	0.800238
	LEON	268	152	male	60.5	137.9	10.5	10.6	5.2	5.3	38.4	37.7		0.567164	10.55	5.25	38.05	0.195915	0.097493	0.706592
	PUG	102	98	N/A	7.3	84.7	4.8	4.8	3	2.9	33.5	32.3		0.960784	4.8	2.95	32.9	0.118081	0.0725707	0.809348
	GSD	240	119	female	37	115.3	8.1	8.4	3.9	3.8	35.7	35.1		0.495833	8.25	3.85	35.4	0.173684	0.0810526	0.745263
	SALU	206	90	male	22.5	90.2	8	7.8	3.2	3.2	30.7	30		0.436893	7.9	3.2	30.35	0.190591	0.0772014	0.732207
	BORZ	259	102	male	36.5	106.5	8.9	9.6	4	4.3	33.9	33.9		0.393822	9.25	4.15	33.9	0.19556	0.0877378	0.716702
	ENPO	224	117	male	29.5	114.8	8.6	8.7	4.2	3.9	35.3	35.5		0.522321	8.65	4.05	35.4	0.179834	0.0841996	0.735967
	RHOD	226	125	female	35.2	113.9	9.7	9.4	4.2	4	35.3	34.3		0.553097	9.55	4.1	34.8	0.19711	0.0846233	0.718266
	COLL	217	88	male	28.9	72.2	6.9	7	3.1	3.2	25.8	25.2		0.40553	6.95	3.15	25.5	0.195225	0.0884831	0.716292
	MDGS	138	82	male	12.5	69.7	5.5	5.6	2.6	2.9	27.4	26.7		0.594203	5.55	2.75	27.05	0.157001	0.0777935	0.765205
	WEIM	217	114	N/A	27.5	101.7	8.2	8.2	3.4	3.5	33	32.1		0.525346	8.2	3.45	32.55	0.18552	0.0780543	0.736425
	WELT	185	84	female	8.8	66.9	7.2	6.9	3.2	3.1	24.4	24.3		0.454054	7.05	3.15	24.35	0.204052	0.0911722	0.704776
	MAWO	206	100	N/A	23	112.2	9.5	9.6	3.4	3.1	35.8	34.9		0.485437	9.55	3.25	35.35	0.198339	0.0674974	0.734164
	Breed abbreviations are according to Figure 10.
